# Supplementary material for: Structural Properties of Graphene Oxide Prepared from Graphite by Three Different Methods and the Effect on Removal of Cr(VI) from Aqueous Solution
Source: Nanomaterials (Basel). 2023 Jan 9;13(2):279. doi: 10.3390/nano13020279 (PMC9867312; doi:10.3390/nano13020279)
Supplement: Supplementary file 1 [file nanomaterials-13-00279-s001.zip]

Archive with 1 entries (1 files):
- nanomaterials-2106181-supplementary.pdf
